# Supplementary material for: Rapid, label‐free enrichment of lymphocytes in a closed system using a flow‐through microfluidic device
Source: Bioeng Transl Med. 2023 Sep 25;9(1):e10602. doi: 10.1002/btm2.10602 (PMC10771558; doi:10.1002/btm2.10602)
Supplement: Supplementary file 2 — TABLE S1. Includes raw data of cell composition, separation performance, and cell culture for each leukapheresis unit used in the study. [file BTM2-9-e10602-s007.xlsx]

## Sheet: Supplimentary Table S1
	Unit 1 (fresh)			Unit 1 (stored overnight)			Unit 2 (overnight)			Unit 3 (overnight)			Unit 4 (overnight)			Unit 5 (fresh)			Unit 6 (fresh)
	LP	DGC	CIF	LP	DGC	CIF	LP	DGC	CIF	LP	DGC	CIF	LP	DGC	CIF	LP	DGC	CIF	LP	DGC	CIF
Composition:
WBC [103/µL]	56.75	163.615	223.52	61.2	233.913	231.04	55.84	180.859	216.69	44.3	166.5	117	40.81	135.5	102.2	74.6	225.515	127.1	43.52	103.84	168
RBC [103/µL]	93.85	7.64402	57.07	109.5	6.48399	78.1	54.54	43.8545	127.52	44	12	40.1	67.05	3.65	40	106.5	4.83974	31.4	76.24	0.16	57
PLT [103/µL]	1658	2394.04	867	1658	2010.96	948	1045	981.818	648	1760	2470	851	1430	260	579	1334	1023.34	391	1753	540	1021
LYMPH [103/µL]	47.69	131.835	216.23	51.43	191.828	224.05	37.67	106.323	175.56	34.21	129.05	111.19	26.6	98	84.62	48.15	140.09	119.64	34.96	80.6	161.16
MONO [103/µL]	8.4	31.0315	6.26	9.06	40.525	5.83	10.55	52.2818	10	7.58	32	3.93	6.14	22.25	2.75	25.32	82.7859	7.26	8.27	21.79	4.54
T cell [103/µL]	34.19	95.225	156.09	36.8	133.121	159.41	30.89	82.5136	148.53	24.4	94.6	80.94	19.02	72.1	64.28	34.16	86.1824	90.31	24.88	59.29	127.33
CD4+ T cell [103/µL]	20.25	55.0207	95.51	21.77	71.6145	95.04	14.29	45.1636	N/A	11.85	50.65	44.74	13.28	50.65	45.4	N/A	45.5111	45.67	9.34	20.93	53.36
CD8+ T cell [103/µL]	13.19	33.4873	56.3	14.11	53.4471	57.99	6.93	21.8864	N/A	11.31	40.05	33.18	5.12	19.25	16.79	N/A	38.2806	33.33	14.89	37.16	67.52
T cell [%]	0.6345	0.6323	0.7161	0.6429	0.6166	0.7048	0.6016	0.5085	0.7528	0.5923	0.6093	0.7138	0.5865	0.602	0.6827	0.5338	0.4241	0.7512	0.6436	0.6502	0.7858
MONO:T cell	0.245686	0.325875	0.0401051	0.246196	0.304423	0.0365724	0.341534	0.633614	0.0673265	0.310656	0.338266	0.0485545	0.322818	0.308599	0.0427816	0.741218	0.960589	0.0803898	0.332395	0.367516	0.0356554
PLT:T cell	48.4937	25.1409	5.55449	45.0543	15.1063	5.94693	33.8297	11.8989	4.36275	72.1311	26.1099	10.514	75.184	3.6061	9.00747	39.0515	11.8742	4.32953	70.4582	9.10778	8.01853
RBC:T cell	2.74495	0.0802733	0.365622	2.97554	0.0487076	0.489932	1.76562	0.531482	0.858547	1.80328	0.12685	0.495429	3.52524	0.0506241	0.622278	3.11768	0.056157	0.347691	3.06431	0.0026986	0.447656
Alive [%]	0.996	0.998	0.9971	0.994	0.966	0.996	0.9918	0.989	0.9904	0.9339	0.87	0.898	0.8442	0.915	0.935	0.9968	0.9973	0.9978	0.999	0.998	0.999
Recovery:
LYMPH [%]		0.5529	0.8319		0.7461	0.861		0.5644	0.9336		0.7544	0.7828		0.7368	0.8869		0.5819	0.8302		0.4611	0.8318
T cell [%]		0.5571	0.8425		0.7234	0.8736		0.5342	0.9634		0.7752	0.789		0.758	0.905		0.5046	0.8932		0.4765	0.8619
CD4+ [%]		0.5434	0.8355		0.6577	0.8688		0.632	N/A		0.8542	0.796		0.7626	0.9065		N/A	N/A		0.4482	0.8686
CD8+ [%]		0.5077	0.8383		0.7576	0.8582		0.632	N/A		0.7085	0.7784		0.7532	0.8993		N/A	N/A		0.499	0.838
Removal:
MONO [%]		0.2613	0.8912		0.1054	0.8901		0.0085	0.7449		0.1554	0.8329		0.2754	0.829		0.3461	0.8972		0.4727	0.8794
PLT [%]		0.711213	0.905		0.757424	0.904		0.8121	0.8087		0.719318	0.867		0.9636	0.898		0.8466	0.9013		0.938391	0.891
RBC [%]		0.98371	0.890817		0.988157	0.872373		0.8392	0.3534		0.945455	0.798213		0.9892	0.811923		0.9909	0.9006		0.99958	0.839637
Activation:
Day 0 [%]		0	0		0	0		0.0009	0.0009		0	0
Day 3 [%]		0.0609	0.1572		0.1176	0.1343		0.3448	0.4515		0.4034	0.5101
Expansion:
Day 0		1	1		1	1		1	1		1	1
Day 3		1.17	1.25		1.17	1.17		1.16	1.33		1.16	1.54
Day 6		5.87	7.26		6.46	6.46		2.84	3.01		2.37	5.04
Day 9		15.8	24.92		17.56	22.36		9.09	16.73		5.09	17.35
Day 12		32.82	55.31		30.34	51.89		17.42	39.75		10.68	32.43
Day 15		43.45	87.88		46.7	83.26		21.74	78.81		11.53	50.78
Purity after culture:
%T cell (Day 15)		0.9959	0.9962		0.9994	0.9976		0.9881	0.9869		0.9758	0.9865
Memory (Day 0):
CD45RA+,CCR7+ (N) [%]		0.5523	0.45		0.499	0.5185		0.2032	0.2564		0.2896	0.3352
CD45RA-,CCR7+ (CM) [%]		0.1916	0.2088		0.1699	0.171		0.246	0.2439		0.1729	0.196
CD45RA+,CCR7- (TEMRA) [%]		0.0684	0.0903		0.0865	0.0952		0.1396	0.1365		0.1848	0.19
CD45RA-,CCR7- (EM) [%]		0.1877	0.2486		0.2445	0.2153		0.4112	0.3632		0.3527	0.2788
Memory (Day 15):
CD45RA+,CCR7+ (N) [%]		0.5568	0.433		0.6444	0.5029		0.0197	0.024		0.2328	0.1699
CD45RA-,CCR7+ (CM) [%]		0.4423	0.5659		0.3545	0.4963		0.033	0.0183		0.0449	0.0383
CD45RA+,CCR7- (TEMRA) [%]		0.0002	0.0003		0.0002	0.0002		0.3451	0.3562		0.1908	0.2164
CD45RA-,CCR7- (EM) [%]		0.0007	0.0008		0.0009	0.0007		0.6022	0.6014		0.5315	0.5754
